# Supplementary material for: Mechanism of Enhancing Pyrazines in Daqu via Inoculating Bacillus licheniformis with Strains Specificity
Source: Foods. 2023 Jan 9;12(2):304. doi: 10.3390/foods12020304 (PMC9858619; doi:10.3390/foods12020304)
Supplement: Supplementary file 1 [file foods-12-00304-s001.zip]

Archive with 1 entries (1 files):
- foods-2093223-supplementary.pdf
